# Supplementary material for: Associations between Owners’ Reports of Unwanted Ridden Behaviour and In-Hand Behaviour in Horses
Source: Animals (Basel). 2020 Dec 18;10(12):2431. doi: 10.3390/ani10122431 (PMC7766975; doi:10.3390/ani10122431)
Supplement: Supplementary file 1 [file animals-10-02431-s001.zip]

Archive with 5 entries (4 files):
- Supplementary/
- Supplementary/Supplementary File 1 - E-BARQ Survey.pdf
- __MACOSX/Supplementary/._Supplementary File 1 - E-BARQ Survey.pdf
- Supplementary/Supplementary File 2 - Extracted components and question text.xlsx
- __MACOSX/Supplementary/._Supplementary File 2 - Extracted components and question text.xlsx
