# Supplementary material for: Associations between Owners’ Reports of Unwanted Ridden Behaviour and In-Hand Behaviour in Horses
Source: Animals (Basel). 2020 Dec 18;10(12):2431. doi: 10.3390/ani10122431 (PMC7766975; doi:10.3390/ani10122431)
Supplement: Supplementary file 1 [file animals-10-02431-s001.zip › Supplementary/Supplementary File 2 - Extracted components and question text.xlsx]

## Sheet: Sheet1
Rotated Component	Question
Temperament	During the previous 6 months, has [horse_id] strongly avoided, shied or bolted away from the following?
T_1	Bicycles
	Motor bikes, quad bikes or tractors
	Cars, trucks or trailers
	Horse and cart
	Chain saws or lawn mowers
	Umbrellas or tents
T_7	Wild animals (deer, kangaroo)
	Domestic animals (cow, sheep, chickens)
	Uncommon domestic animals (alpacas, pigs)
T_15	Plastic bags
T_16	Children
	Dogs
	Some horses show signs of anxiety when left alone or when taken away from other horses. Thinking back (over the past 6 months as a reference), how often does [horse_id] show signs of each of the following behaviours when left alone?
T_2	Trembling
	Sweating
	Fence walking
	Trotting, cantering or galloping in the field
	Box walking
	Vocalising (calling out or neighing)
	Pawing
T_10	Pulling back when tied
	Pulling back when tied (away from home)
	Not standing still when tied
	Will [horse_id] stand for (without restraint or when restrained by a head collar and lead rope):
T_3	General examination by veterinarian
	Teeth examined by dentist/veterinarian
	Feet to be cleaned
	Feet to be trimmed
	Feet to be shod
T_12	Body clipped with electric clippers (without sedation)
	Facial area tidied with electric clippers (without sedation)
	Some horses display defensive or aggressive behaviour in certain situations. Typical signs would include threatening to bite, pinning ears, tail swishing, threatening to kick or strike. The most serious signs would include actual biting, kicking or striking. Check a box on the 5 point scale below to indicate your horse's recent tendency (using the previous 6 months as a guide) to show these behav…
T_4	When being led towards an unfamiliar horse
	When being ridden/driven towards an unfamiliar horse
	When being led beside an unfamiliar horse
	When being ridden/driven beside or in front of an unfamiliar horse
	When being ridden/driven in a group of horses (i.e. trail ride, hacking)
	When being ridden/driven in an arena with other horses (i.e. warm up, clinic, group lesson)
T_5	When the horse is sponged down
	When the horse is hosed down
T_11	When groomed by you
	When groomed by someone else
T_13	When a saddle is placed on his/her back
	When the girth is done up
T_14	When verbally corrected by you or another person on the ground
	When verbally corrected when ridden/driven
T_Non-Loading	When approached by a familiar dog
	When approached by an unfamiliar dog
	When being lunged or worked in a round pen
	When signalled to canter on the lunge
	When approached by you in the paddock
	When approached by you in the stable
	When approached by you when eating from a bucket or manger
	When signalled to canter under saddle/driving
	How often does [horse_id]?
T_6	Yawn before work
	Yawn during work
	Yawn after work
T_Non-Loading	Crib-bite (sucking in air with teeth on fence or other object)
	Chew rugs
	Chew wood (fence or stable)
T_8	Paw prior to feeding
	Paw when feeding
	Hold up one foot when feeding
T_Non-Loading	Undo gates
	Dunk hay in water
	Play with water
	Wind-suck (sucking in air, not touching fence or other object)
	Self-mutilate
	Grind teeth
T_17	Chew bark
	Eat faeces
	Eat soil
	Does [horse_id]?
T_9	Move off while you are mounting
	Walk or trot off after mounting and before being asked
T_Non-Loading	Defacate in feedbin
T_15	Get distracted easily by unfamiliar sights
	Will [horse_id] stand for (without restraint or when restrained by a head collar and lead rope):
T_Non-Loading	Taking rectal temperature
	Administration of oral worming paste
	Flank area to be groomed
	Does [horse_id]?
T_Non-Loading	Get distracted easily by unfamiliar sounds
Equitation
	Does [horse_id]?
E-1	Raise head to avoid rein or lead rope cues
	Toss head when being ridden/driven
	Pull on reins or lead rope when signals are applied
	Brace neck when rein or lead rope signals are applied
	Move faster or raise head when anticipating the transition to canter
E_2	Load first time onto the trailer
	Load first time onto the truck
	Unload slowly off the trailer
	Rush off the trailer backwards when loading
	Unload slowly off truck
E_3	Slow when signalled to go faster
	When ridden or driven, how responsive is [horse_id] to:
E_3	Leg pressure to go from walk to trot
	Leg pressure to go from trot to canter
	Rein tension to turn
	Seat cues for upward transitions
	Does [horse_id]?
E_4	Rear when signalled to go forward
	Rear up when led
	Rear up and flip over at any time
	Rear up under saddle
E_5	Fail to slow when signalled by a rein or lead rope cue
	Fail to stop when signalled by a rein or lead rope cue
E_6	Refuse to go through water under saddle/when driven
	Refuse to go through water when led
E_7	Throw head up when bridled
	Pull back when bridled
	Pull back when un-bridled
E_Non-Loading	Come when called in the field
	Move away when being caught
E_8	Walk into handler when led
	Push handler when offered food
E_Non-Loading	Back when signalled to move forward
	Not move when signalled with leg or whip cues
E_10	Buck, pigroot or kick out when signalled to canter
	Buck at other times (when ridden)
	Unseat rider when bucking, pigrooting or kicking out
	When ridden or driven, how responsive is [horse_id] to:
E_5	Rein tension to slow from walk to halt
	Rein tension to slow from canter to trot
E_11	Voice cues to increase gait
	Voice cues to decrease gait
	Does [horse_id] pull on the lead rope, in a familiar/normal situation, when:
E_8	Leading and walking forward
	When leading and signalled to stop
	When teaching a new lesson, does [horse_id]?
E_Non-Loading	Learn quickly with pressure cues
	Learn quickly when corrected
	Learn quickly when punished
	Learn quickly with food rewards
	When ridden or driven, how responsive is [horse_id] to:
E_9	Whip application
	Spur application
	Seat cues for downward transitions
	How often does [horse_id]?
E_Non-Loading	Groan when being ridden
	Have its nose behind the vertical when ridden in trot
	Need repeated steering to remain on a set course or line
	Bolt (gallop uncontrollably)
	Buck when playing in the field/pasture
	Refuse to jump an obstacle
	Pull back when tied
	Rear when loading onto the trailer or truck
	Rush through doorways or gateways	134 behavioural items
Maintenance
	During the previous 6 months, how often has [horse_id]:
M_Non-Loading	Been trained using food rewards
M_1	Been ridden/driven by beginners or novice riders (less than 1 year of experience)
	Been ridden/driven by children
	Been ridden/driven by men/boys
	Been ridden/driven by professionals
	Been ridden/driven by teenagers
M_3	Done ground/in-hand work
	Been lunged
	Have to be lunged, long-reined, loose schooled or round penned before riding/driving
	Done round pen, loose schooling or liberty work at speed (trot or faster)
M_5	Travelled in a float/trailer
	Been to a show/competition
	Gone on a trail ride (or drive in the field)
M_Non-Loading	Been ridden/driven in a lesson
	Been trained in an arena
	Done clicker training or liberty work at walk
	Been long-reined
	Time spent with horse
	When ridden during the previous 6 months, has [horse_id] worn?
M_2	A crupper
	Draw reins (for lunging)
	Draw reins (for riding)
	Grass reins
	A standing martingale
M_4	An English saddle
	A Western saddle
	A Western curb (shanked) bit
M_Non-Loading	An Australian Stock saddle
	No noseband for riding
M_6	An English curb bit (including Weymouth, pelham, kimberwick and so on)
	A double bridle
M_7	A bareback pad
	A bitless bridle
	A headcollar for riding
	A snaffle bit (including multi-jointed, eggbutt, full-cheek and so on)
	A treeless saddle
M_Non-Loading	Gag bit
	Running martingale
	A crank (Swedish) noseband with a flash
	A crank (Swedish) noseband without a flash
	A cavasson noseband
	A drop noseband
	A grackle (crossed or figure 8) noseband
	Side reins (for lunging or riding)
	A bosal (Western hackamore)
	An English hackamore
	Thinking back over the previous 6 months, how many times has [horse_id]?
M_Non-Loading	Had body-work (chiropractic, massage etc.) done
	Had a dental examination by a horse dentist or veterinarian
	Been examined by a veterinarian for any reason (other than vaccinations or teeth)
	Been wormed (with a commercial wormer such as a paste, drench, pellets)
M_8	Had feet trimmed by a professional
	Had feet trimmed by a non-professional	50 maintenance and gear items
